# Supplementary material for: Sarcopenia and Postoperative Outcomes Following Total Knee Arthroplasty: A Systematic Review of Observational Studies
Source: J Clin Med. 2026 Jul 14;15(14):5523. doi: 10.3390/jcm15145523 (PMC13412836; doi:10.3390/jcm15145523)
Supplement: Supplementary file 1 [file jcm-15-05523-s001.zip]

Archive with 1 entries (1 files):
- jcm-4423095-supplementary.pdf
